# Supplementary material for: Modeling fragment counts improves single-cell ATAC-seq analysis
Source: Nat Methods. 2023 Dec 4;21(1):28–31. doi: 10.1038/s41592-023-02112-6 (PMC10776385; doi:10.1038/s41592-023-02112-6)
Supplement: Supplementary file 2 — Description of the datasets and detailed information on scATAC-seq methods including their counting and binarization strategy. [file 41592_2023_2112_MOESM2_ESM.xlsx]

## Sheet: Dataset Information
	organism	tissue	n_cells	n_peaks	Total_Fragment_Count		Mean_Total_Fragment_Count		doi	GEO
					median	std	median	std
dataset
10x Human NeurIPS	human	bone marrow	62501	116490	3696	2958.05	0.031728	0.0253931	/	GSE194122
10x Human Satpathy	human	bone marrow	63882	134104	5149	5109.37	0.038396	0.0381	10.1038/s41587-019-0206-z	GSE129785
10x Fly	fly	brain	117613	77858	2935	5856.6	0.037697	0.0752216	10.1038/s41586-021-04262-z	GSE163697
sci-ATAC-seq3 Human	human	diverse human fetal organs	720613	53063	913	7390.5	0.017206	0.139278	10.1126/science.aba7612	GSE149683

## Sheet: scATAC-seq methods
Method Name	Doi	Features	Can use 10x read count matrix	Built-in counting function	Binarization	Batch integration	Dimensionality reduction technique	Benchmarked
PeakVI	10.1016/j.crmeth.2022.100182	Peaks	Yes	No	Yes	Yes	VAE	yes
Signac	10.1038/s41592-021-01282-5	Peaks	Yes	Yes, counts fragments	Not by default	Using Harmony	LSI	yes
ArchR	10.1038/s41588-021-00790-6	500bp bins	No	Yes, counts reads	Yes	Using Harmony	LSI	no, since it requires fragment files but also uses LSI as Signac
cisTopic	10.1038/s41592-019-0367-1	Peaks	Yes	Yes, counts reads	Yes	Using Harmony	LDA	yes
SCALE	10.1038/s41467-019-12630-7	Peaks	Yes	No	Yes	No	VAE	yes
Muon	10.1186/s13059-021-02577-8	Peaks	Yes	Yes, counts duplicated fragments (will possibly be changed)	Not by default	No	LSI	no, but also uses LSI as Signac
SnapATAC 2.0	10.1038/s41467-021-21583-9	500bp bins	Yes	Yes, counts reads	Yes	Using Harmony	spectral (jaccard)	no
scOPEN	10.1038/s41467-021-26530-2	Peaks	Yes	No	Yes	No	TF-IDF + non-negative matrix factorization	no
SCATE	10.1186/s13059-020-02075-3	known CREs	No	Yes, counts reads	No	No	N/A	no

## Sheet: 10x Human NeurIPS
cell_type	Number of batches
ID2-hi myeloid prog	2
CD8+ T naive	4
ILC	6
Plasma cell	8
G/M prog	11
B1 B	12
CD14+ Mono	12
Lymph prog	12
MK/E prog	12
Transitional B	12
CD16+ Mono	13
CD4+ T activated	13
CD4+ T naive	13
CD8+ T	13
cDC2	13
Erythroblast	13
HSC	13
Naive CD20+ B	13
NK	13
Normoblast	13
pDC	13
Proerythroblast	13

## Sheet: 10x Human Satpathy
cell_type	Number of batches
Pre-B	4
CLP	5
Pro-B	5
GMP	6
Naive-CD8-T1	7
Mature-NK2	8
Memory-B	9
Naive-B	9
Naive-Treg	10
Mature-NK1	11
Naive-CD4-T2	11
Plasma-cell	11
pDC	11
CMP-BMP	12
Gamma delta T	12
Immature-NK	12
MDP	12
Monocyte-1	12
Naive-CD8-T2	12
Basophil	13
Naive-CD4-T1	13
cDC	13
Monocyte-2	14
Treg	14
Effector-memory-CD8-T	15
MEP	15
Naive-CD8-T3	15
Central-memory-CD8-T	16
HSC	16
Memory-CD4-T	16
LMPP	17

## Sheet: 10x Fly
CellType_lvl1	Number of batches
15a	9
15b	9
26	9
90	9
97	9
98	9
C2	9
C3	9
CB - Imp	9
CB - Pros	9
Chiasm glia	9
Cortex glia	9
Dm3	9
Ensheathing glia	9
KC-a/b	9
L2/L3	9
LLPC1	9
Lamina	9
Mi1	9
Mi9	9
Mi15	9
NotAssigned	9
Perineurial glia	9
Plasmatocytes	9
Pm4	9
Poxn	9
Subperineurial glia	9
T2	9
T2a	9
T3	9
T4	9
T5	9
Tm1/TmY8	9
Tm2	9
Tm3	9
Tm4	9
Tm9	9
Tm20	9
TmY5a	9
C2/C3	10
CB Developing neuron 1	10
CB Type I NB	10
Capa	10
Cortex glia 1	10
Cortex glia 2	10
Ensheathing glia 1	10
Ensheathing glia 2	10
Ensheathing glia 3	10
LPC	10
Motor neurons 1	10
Motor neurons 2	10
Motor neurons 3	10
NB Generation	10
OL Developing neuron 1	10
OL Developing neuron 2	10
OL Neuroepithelium	10
OL Type I NB	10
RNA_31	10
Surface glia	10
T2/T3	10
T4/T5	10
Tm neurons	10
VNC 1	10
VNC 2	10
VNC 3	10
VNC 4	10
Astrocyte-like	19
Dm8/Dm11	19
KC-a'/b'	19
KC-g	19
PB4/5	19
Photoreceptors	19
T1	19
TmY3	19

## Sheet: sci-ATAC-seq3 Human
cell_type	Number of batches
Acinar cells	1
Ductal cells	1
Granule neurons	1
Inhibitory interneurons?	1
Islet endocrine cells	1
Lymphoid/Myeloid cells	1
Pancreas_Unknown.1	1
Purkinje neurons	1
ENS neurons?	2
Epithelial cells	2
Goblet cells	2
Lymphoid and Myeloid cells	2
Muscle_Unknown.7	2
Parietal and chief cells	2
Satellite cells	2
Skeletal muscle cells	2
Skeletal muscle cells?	2
ENS neurons	3
Eye_Unknown.6	3
Ganglion cells	3
Horizontal cells/Amacrine cells?	3
Intestinal epithelial cells	3
Intestine_Unknown.4	3
Intestine_Unknown.8	3
Mesothelial cells	3
Photoreceptor cells	3
Retinal pigment cells	3
Retinal progenitors and Muller glia	3
Vascular endothelial cells?	3
Adrenocortical cells	4
Antigen presenting cells	4
Megakaryocytes?	4
Sympathoblasts	4
Thymic epithelial cells	4
Thymocytes	4
Cardiomyocytes	5
Cardiomyocytes/Vascular endothelial cells	5
ELF3_AGBL2 positive cells?	5
ENS glia	5
Endocardial cells	5
Epicardial fat cells	5
Extravillous trophoblasts	5
Heart_Unknown.10	5
IGFBP1_DKK1 positive cells	5
PAEP_MECOM positive cells	5
Syncytiotrophoblast and villous cytotrophoblasts?	5
Syncytiotrophoblasts and villous cytotrophoblasts	5
Trophoblast giant cells	5
Astrocytes/Oligodendrocytes	6
Cerebrum_Unknown.3	6
Excitatory neurons	6
Inhibitory neurons	6
Limbic system neurons	6
SKOR2_NPSR1 positive cells	6
Astrocytes	7
Chromaffin cells	7
Hematopoietic stem cells	7
Hepatoblasts	7
Stellate cells	7
Bronchiolar and alveolar epithelial cells	8
Ciliated epithelial cells	8
Kidney_Unknown.7	8
Kidney_Unknown.14	8
Mesangial cells	8
Mesangial cells?	8
Metanephric cells	8
Neuroendocrine cells	8
Ureteric bud cells	8
Schwann cells	11
Stromal cells?	13
Smooth muscle cells	15
Lymphatic endothelial cells	16
Megakaryocytes	16
Erythroblasts	21
Lymphoid cells	28
Stromal cells	31
Myeloid cells	41
Vascular endothelial cells	56
